# Supplementary material for: 2-Hydroxy­amino-2-oxoacetohydrazide
Source: Acta Crystallogr Sect E Struct Rep Online. 2010 Apr 14;66(Pt 5):o1058. doi: 10.1107/S1600536810012341 (PMC2979297; doi:10.1107/S1600536810012341)
Supplement: Supplementary file 2 [file e-66-o1058-Isup2.hkl]

#
# h,k,l, Fc-squared, Fo-squared, sigma(Fo-squared) and status flag
#
data_I
_shelx_title ' st3 in C2/c'
_shelx_refln_list_code          4
_shelx_F_calc_maximum      104.20
_exptl_crystal_F_000       248.00
_reflns_d_resolution_high  0.7966
 
loop_
 _symmetry_equiv_pos_as_xyz
 'x, y, z'
 'x, -y, z+1/2'
 'x+1/2, y+1/2, z'
 'x+1/2, -y+1/2, z+1/2'
 
_cell_length_a     9.3968
_cell_length_b     3.6728
_cell_length_c    12.7510
_cell_angle_alpha  90.000
_cell_angle_beta   95.598
_cell_angle_gamma  90.000
 
_shelx_F_squared_multiplier     1.000
 
loop_
 _refln_index_h
 _refln_index_k
 _refln_index_l
 _refln_F_squared_calc
 _refln_F_squared_meas
 _refln_F_squared_sigma
 _refln_observed_status
   2   0   0     4011.40     3730.15     31.54 o
   4   0   0     5940.16     5997.93     50.01 o
   6   0   0      278.99      266.33      6.51 o
   8   0   0     1811.00     1714.57     22.01 o
  10   0   0      892.17      897.17     16.38 o
   1   1   0       31.23       28.99      1.36 o
   3   1   0       58.11       53.74      2.78 o
   5   1   0       49.04       45.79      4.10 o
   7   1   0       50.31       60.26      3.87 o
   9   1   0      123.16      126.88      4.96 o
  11   1   0        3.21        3.45      2.70 o
   0   2   0      438.13      451.53      6.61 o
   2   2   0       80.91       86.83      2.23 o
   4   2   0      838.50      864.13      8.97 o
   6   2   0       70.39       78.18      4.19 o
   8   2   0       93.33       92.07      8.43 o
  10   2   0        3.42        1.12      2.71 o
   1   3   0      111.22      121.21      4.38 o
   3   3   0      136.32      136.92      5.93 o
   5   3   0       79.25       75.94      5.47 o
   7   3   0      177.31      175.58      9.06 o
   0   4   0       42.96       45.35      4.83 o
   2   4   0       15.66       16.39      3.64 o
   4   4   0      218.66      230.21     10.48 o
 -11   1   1       14.92       12.07      3.40 o
  -9   1   1      372.77      377.68      7.09 o
  -7   1   1      562.57      562.59      7.79 o
  -5   1   1       16.49       21.14      1.65 o
  -3   1   1      483.41      426.87      4.81 o
  -1   1   1      982.75      960.87      8.79 o
   1   1   1     6075.47     5663.82     28.43 o
   3   1   1     1137.54     1129.73     10.26 o
   5   1   1       56.73       54.71      2.33 o
   7   1   1       31.92       26.38      2.05 o
   9   1   1       93.44       94.04     13.56 o
  11   1   1      153.15      162.79     13.84 o
 -10   2   1       27.68       46.85      6.90 o
  -8   2   1        5.97        3.84      2.41 o
  -6   2   1      207.27      230.00      9.00 o
  -4   2   1       37.82       40.82      2.83 o
  -2   2   1      552.53      535.44      7.48 o
   0   2   1      728.93      744.10      6.26 o
   2   2   1       11.68        9.03      1.13 o
   4   2   1      202.89      221.14      4.05 o
   6   2   1       46.18       44.70      4.71 o
   8   2   1      321.23      332.59     18.80 o
  10   2   1       67.90       81.57      7.12 o
  -7   3   1       43.43       42.22      4.11 o
  -5   3   1       29.83       28.44      3.26 o
  -3   3   1       30.24       28.42      2.42 o
  -1   3   1       14.02       17.03      1.93 o
   1   3   1       14.62       13.67      1.75 o
   3   3   1       32.75       29.86      4.91 o
   5   3   1       38.09       39.89      7.21 o
   7   3   1       11.86       12.68      2.79 o
  -4   4   1       19.85       19.00      3.86 o
  -2   4   1       33.17       31.03      3.36 o
   0   4   1        4.88        4.30      2.19 o
   2   4   1        2.52        0.68      2.57 o
   4   4   1        8.70        7.60      3.19 o
 -10   0   2      106.31      102.27     13.89 o
  -8   0   2      664.29      673.04     12.89 o
  -6   0   2      530.86      553.93     13.10 o
  -4   0   2      148.00      125.14      3.97 o
  -2   0   2       10.04        7.54      1.17 o
   0   0   2      390.74      396.69      6.03 o
   2   0   2     1615.71     1467.35     13.68 o
   4   0   2      808.39      821.83     10.43 o
   6   0   2      203.16      204.79      6.79 o
   8   0   2       36.54       30.75      5.38 o
  10   0   2       18.65       18.48      5.05 o
 -11   1   2       86.70       93.47      7.15 o
  -9   1   2      373.83      402.36      9.46 o
  -7   1   2      867.34      838.11     10.56 o
  -5   1   2      579.87      594.99      7.07 o
  -3   1   2     4003.84     4036.04     24.88 o
  -1   1   2      831.74      871.55      8.43 o
   1   1   2    10857.01    10442.58    132.37 o
   3   1   2      177.58      162.04      2.80 o
   5   1   2     1561.59     1590.04     12.92 o
   7   1   2       13.30       13.30      1.97 o
   9   1   2      537.49      530.15     10.13 o
  11   1   2      129.85      117.15     14.58 o
 -10   2   2        1.25        3.53      2.83 o
  -8   2   2      105.54      113.78      6.53 o
  -6   2   2      235.64      242.66      6.31 o
  -4   2   2       22.09       22.82      2.34 o
  -2   2   2      476.54      456.90      7.18 o
   0   2   2      234.01      242.06      3.30 o
   2   2   2     1283.41     1323.50     10.22 o
   4   2   2       29.45       38.45      3.46 o
   6   2   2      324.23      304.39      6.22 o
   8   2   2       30.53       31.68      4.14 o
  10   2   2      148.36      147.67     11.82 o
  -7   3   2      133.03      137.06     22.82 o
  -5   3   2       20.10       20.54      3.09 o
  -3   3   2      515.03      507.66      8.01 o
  -1   3   2      135.97      135.95      4.02 o
   1   3   2       61.01       57.62      3.36 o
   3   3   2       12.48       14.18      2.29 o
   5   3   2      238.33      241.85      7.27 o
   7   3   2      133.69      114.77      8.80 o
  -4   4   2       44.87       32.54      4.91 o
  -2   4   2       32.52       35.84      5.32 o
   0   4   2       16.13       10.78      4.45 o
   2   4   2       56.49       65.76     10.37 o
   4   4   2       14.56       16.91      4.12 o
 -11   1   3        3.25        4.41      2.93 o
  -9   1   3       27.08       23.00      3.56 o
  -7   1   3      372.80      374.75      6.44 o
  -5   1   3      731.52      729.01      8.09 o
  -3   1   3       39.32       28.80      1.40 o
  -1   1   3      461.26      415.09      5.44 o
   1   1   3      142.34      147.99      2.06 o
   3   1   3      780.91      846.81      6.52 o
   5   1   3      162.83      182.50      6.89 o
   7   1   3       55.86       46.78      4.90 o
   9   1   3       76.92       62.07      4.19 o
  11   1   3        7.37       15.54      3.66 o
 -10   2   3        2.44        2.07      2.70 o
  -8   2   3      160.75      177.81      6.21 o
  -6   2   3      184.11      186.88      7.61 o
  -4   2   3       36.67       38.98      3.33 o
  -2   2   3      100.51       96.45      3.36 o
   0   2   3      240.78      262.31      3.44 o
   2   2   3      736.22      735.33      7.00 o
   4   2   3      212.71      222.78      4.82 o
   6   2   3       60.97       58.98      3.41 o
   8   2   3       36.84       27.23      3.37 o
  10   2   3       67.85       72.27      8.44 o
  -7   3   3       29.71       33.90      4.82 o
  -5   3   3       14.39       12.88      3.11 o
  -3   3   3      115.88      105.69      4.58 o
  -1   3   3       84.19       84.53      3.79 o
   1   3   3       99.96       88.56      5.75 o
   3   3   3       41.85       34.60      4.19 o
   5   3   3       23.01       30.63      3.99 o
   7   3   3       28.40       22.03      3.33 o
  -4   4   3       12.81        9.68      2.41 o
  -2   4   3       60.56       60.43      5.84 o
   0   4   3      206.34      243.99     13.16 o
   2   4   3       68.33       59.88      5.90 o
   4   4   3        8.70       10.61      3.65 o
 -10   0   4      121.81      126.54      7.16 o
  -8   0   4      175.27      186.52      8.10 o
  -6   0   4      139.82      121.17      4.91 o
  -4   0   4     2518.30     2543.16     25.64 o
  -2   0   4     3600.11     3660.06     31.98 o
   0   0   4     1105.49     1160.05     11.88 o
   2   0   4     2486.45     2650.94     27.98 o
   4   0   4      262.30      269.95      5.41 o
   6   0   4      817.29      845.49     16.30 o
   8   0   4       35.36       27.16      5.34 o
  10   0   4      346.45      369.27     16.99 o
 -11   1   4       12.00        7.53      2.58 o
  -9   1   4       74.23       84.29      6.80 o
  -7   1   4        9.77       11.53      2.07 o
  -5   1   4       24.69       19.39      1.66 o
  -3   1   4      646.59      628.11      8.38 o
  -1   1   4     1422.25     1447.35     10.50 o
   1   1   4       24.53       26.32      1.25 o
   3   1   4      195.87      204.84      3.82 o
   5   1   4      171.06      173.71      4.60 o
   7   1   4      475.14      410.60      8.14 o
   9   1   4       21.32       14.36      3.70 o
 -10   2   4      178.36      191.31     16.81 o
  -8   2   4      217.72      207.45      6.82 o
  -6   2   4     1062.08     1036.75     14.25 o
  -4   2   4       13.91       13.22      2.40 o
  -2   2   4     1788.77     1723.90     16.84 o
   0   2   4       21.64       24.70      1.40 o
   2   2   4     1434.81     1406.51     15.10 o
   4   2   4      160.16      163.48      4.25 o
   6   2   4      198.96      201.72      6.40 o
   8   2   4       93.06       95.76      4.76 o
  -7   3   4      238.57      260.84      8.05 o
  -5   3   4      158.21      160.49      7.84 o
  -3   3   4       11.88       12.96      1.95 o
  -1   3   4       42.97       39.37      2.70 o
   1   3   4      508.06      480.93     11.57 o
   3   3   4      688.56      669.00     11.33 o
   5   3   4        5.69        5.64      2.45 o
   7   3   4       51.40       57.11      5.03 o
  -4   4   4       38.92       38.86      3.40 o
  -2   4   4       32.62       27.43      6.00 o
   0   4   4       93.35      106.09     10.61 o
   2   4   4      128.70      143.24     12.51 o
 -11   1   5        1.88        0.30      3.05 o
  -9   1   5        9.23        5.18      2.02 o
  -7   1   5        8.91        9.66      2.03 o
  -5   1   5      144.50      154.57      3.64 o
  -3   1   5      134.90      141.55      3.21 o
  -1   1   5      380.25      399.59      4.63 o
   1   1   5      276.07      295.20      3.80 o
   3   1   5       21.16       25.49      1.78 o
   5   1   5       26.37       24.41      2.91 o
   7   1   5       17.63       16.23      1.97 o
   9   1   5       91.60       93.10      9.82 o
 -10   2   5       27.07       22.60      4.50 o
  -8   2   5      110.51      105.82      7.18 o
  -6   2   5      137.20      145.68     12.89 o
  -4   2   5      167.70      170.43      5.10 o
  -2   2   5      172.65      180.32      9.13 o
   0   2   5      295.89      326.61      4.91 o
   2   2   5      220.40      206.54      8.12 o
   4   2   5      170.46      161.69      4.33 o
   6   2   5       55.01       65.00      3.76 o
   8   2   5       18.28       22.93      3.88 o
  -7   3   5       64.78       56.36      4.71 o
  -5   3   5      165.94      173.76      6.15 o
  -3   3   5       77.29       81.26      5.71 o
  -1   3   5       98.66      112.92     12.72 o
   1   3   5      188.52      173.45      7.13 o
   3   3   5      120.70      118.51      5.34 o
   5   3   5      136.01      137.64      7.66 o
   7   3   5       53.80       48.22      4.66 o
  -4   4   5        5.14        3.81      2.74 o
  -2   4   5       17.50       16.48      3.83 o
   0   4   5       19.95       12.93      5.06 o
   2   4   5      213.79      208.76     13.22 o
 -10   0   6      135.68      128.55     11.03 o
  -8   0   6      214.13      203.38      7.59 o
  -6   0   6      278.37      288.32     14.00 o
  -4   0   6     1150.95     1175.06     15.57 o
  -2   0   6      972.03      963.78     12.61 o
   0   0   6     4938.66     4905.01     41.61 o
   2   0   6        8.32        7.22      1.85 o
   4   0   6      649.39      683.30      7.82 o
   6   0   6       30.86       33.51      5.38 o
   8   0   6      556.21      496.27     18.59 o
  10   0   6      143.43      169.09     14.79 o
 -11   1   6      179.56      224.95      9.89 o
  -9   1   6      260.65      268.58      8.85 o
  -7   1   6       46.79       55.05      3.88 o
  -5   1   6      248.90      241.80      6.60 o
  -3   1   6      461.18      461.01      5.81 o
  -1   1   6     1814.17     1937.08     14.20 o
   1   1   6       16.77       22.51      1.27 o
   3   1   6      210.15      210.27      4.16 o
   5   1   6       42.94       47.81      2.71 o
   7   1   6      133.66      153.58     10.58 o
   9   1   6        3.91        0.42      2.32 o
 -10   2   6       15.37       34.04      8.12 o
  -8   2   6       23.12       21.83      6.78 o
  -6   2   6      174.29      171.70      5.81 o
  -4   2   6        0.01        0.92      1.36 o
  -2   2   6      554.45      546.83      8.66 o
   0   2   6       33.50       28.85      3.28 o
   2   2   6      789.82      767.01      9.31 o
   4   2   6      373.27      368.51      6.66 o
   6   2   6      127.47      137.57      4.58 o
   8   2   6      160.24      171.09      5.57 o
  -7   3   6      422.95      415.72     15.64 o
  -5   3   6      586.81      611.53     11.74 o
  -3   3   6       39.25       36.44      4.35 o
  -1   3   6      137.52      134.09      6.57 o
   1   3   6      166.65      176.58     10.49 o
   3   3   6      644.12      629.47     11.41 o
   5   3   6       70.69       66.97      5.90 o
   7   3   6       43.11       36.85      4.24 o
  -4   4   6       97.47      110.71      8.44 o
  -2   4   6        1.42        6.09      3.20 o
   0   4   6       36.63       33.39      6.79 o
  -9   1   7       57.79       50.94      4.23 o
  -7   1   7      216.06      199.04      6.12 o
  -5   1   7        7.79        8.63      3.64 o
  -3   1   7      182.07      200.17      5.07 o
  -1   1   7       18.71       13.54      1.79 o
   1   1   7      797.55      826.79     10.21 o
   3   1   7      457.96      437.75      6.36 o
   5   1   7       18.72       20.97      2.03 o
   7   1   7        3.15        4.54      2.34 o
   9   1   7       24.24       16.63      3.80 o
  -8   2   7       86.07       98.31      5.98 o
  -6   2   7      296.84      301.79     13.26 o
  -4   2   7       91.89       97.62      4.65 o
  -2   2   7       47.80       48.94      3.21 o
   0   2   7       32.99       40.69      4.98 o
   2   2   7      209.54      216.69      4.83 o
   4   2   7      260.04      256.80      5.67 o
   6   2   7        0.45        0.25      1.74 o
   8   2   7       35.92       38.13      6.87 o
  -7   3   7       12.82       11.02      3.00 o
  -5   3   7       37.40       44.53      7.51 o
  -3   3   7       64.38       61.73      5.77 o
  -1   3   7      103.33       96.78      6.67 o
   1   3   7       14.31       10.75      4.12 o
   3   3   7       42.32       51.09      4.20 o
   5   3   7       16.84       16.28      2.89 o
  -2   4   7       37.09       36.84      8.12 o
 -10   0   8       75.84       55.87      7.82 o
  -8   0   8      525.85      480.87     11.90 o
  -6   0   8      103.05      100.86      5.06 o
  -4   0   8       62.16       64.01      4.44 o
  -2   0   8        4.22        3.75      1.57 o
   0   0   8      728.01      733.62     10.83 o
   2   0   8      586.93      672.71     10.14 o
   4   0   8      180.23      184.42      9.90 o
   6   0   8       76.45      100.59      9.94 o
   8   0   8        8.44       11.27      4.40 o
  -9   1   8      165.44      158.95      6.25 o
  -7   1   8        7.06        6.11      1.95 o
  -5   1   8     1053.46     1020.76     13.69 o
  -3   1   8      560.87      544.98      8.76 o
  -1   1   8      891.01      924.98      9.27 o
   1   1   8      810.42      794.12     14.46 o
   3   1   8      451.58      451.09      8.00 o
   5   1   8      670.82      669.67     23.72 o
   7   1   8       38.27       31.25      6.42 o
   9   1   8      255.42      244.51     16.57 o
  -8   2   8       11.82       12.55      2.89 o
  -6   2   8      423.25      433.29      9.62 o
  -4   2   8      293.13      287.69      7.20 o
  -2   2   8      210.31      232.57      5.87 o
   0   2   8      233.01      261.72     11.30 o
   2   2   8      197.30      188.03      6.94 o
   4   2   8      378.38      369.75      6.97 o
   6   2   8        2.26        1.56      1.59 o
   8   2   8       39.61       43.92      9.47 o
  -7   3   8       30.03       30.60      4.06 o
  -5   3   8        3.33        1.58      2.28 o
  -3   3   8       26.09       22.23      4.04 o
  -1   3   8      157.73      146.48      7.34 o
   1   3   8       31.55       27.13      5.48 o
   3   3   8       43.98       43.21      4.85 o
   5   3   8       10.19       10.09      2.73 o
  -9   1   9        8.34       11.09      2.66 o
  -7   1   9      192.89      191.65      6.44 o
  -5   1   9      650.96      651.48     19.30 o
  -3   1   9      119.15      133.20      4.57 o
  -1   1   9       88.68      102.89      3.43 o
   1   1   9       25.01       24.99      2.41 o
   3   1   9      495.76      504.43      8.87 o
   5   1   9      400.35      379.04     15.29 o
   7   1   9       12.16       14.86      3.56 o
  -8   2   9       30.56       25.31      3.79 o
  -6   2   9        0.15        0.26      1.94 o
  -4   2   9      172.75      184.56      6.02 o
  -2   2   9      123.67      104.06      6.65 o
   0   2   9       38.65       40.39      5.85 o
   2   2   9      136.70      125.74      6.01 o
   4   2   9        1.71        1.69      1.72 o
   6   2   9       27.46       32.97      8.47 o
  -5   3   9        4.97        8.54      3.60 o
  -3   3   9        3.91        6.24      2.95 o
  -1   3   9       13.57       17.05      8.30 o
   1   3   9       16.29       14.78      3.26 o
   3   3   9       32.98       34.14      7.33 o
   5   3   9        3.56        2.82      2.45 o
  -8   0  10      350.04      382.91     15.95 o
  -6   0  10      121.05      109.60     12.01 o
  -4   0  10     3208.22     3213.49     36.77 o
  -2   0  10      895.01      907.64     19.57 o
   0   0  10     1055.55     1057.13     14.97 o
   2   0  10      302.15      294.11     12.25 o
   4   0  10     1137.91     1145.51     27.98 o
   6   0  10     1120.37     1163.58     30.56 o
   8   0  10        9.65        5.27      4.49 o
  -9   1  10       40.83       33.00      4.79 o
  -7   1  10      105.81       96.84      5.70 o
  -5   1  10       26.74       21.20      5.48 o
  -3   1  10      119.80      118.22      4.69 o
  -1   1  10        1.32       -0.26      2.91 o
   1   1  10       90.82      100.85      4.47 o
   3   1  10       31.38       41.33      4.45 o
   5   1  10        5.22        3.82      3.19 o
   7   1  10        4.12        7.47      3.17 o
  -8   2  10      122.97       98.84      7.76 o
  -6   2  10       96.92       97.24     10.61 o
  -4   2  10       37.66       43.55      5.17 o
  -2   2  10       28.96       24.18      4.73 o
   0   2  10      210.75      187.71     10.03 o
   2   2  10      163.74      166.88     10.59 o
   4   2  10       17.93       17.60      3.34 o
   6   2  10        9.21        6.18      4.32 o
  -5   3  10       57.78       61.80     10.34 o
  -3   3  10        1.71        1.85      3.00 o
  -1   3  10       68.15       50.56      7.48 o
   1   3  10        6.23        3.52      2.57 o
   3   3  10      150.15      152.93      9.19 o
  -7   1  11       11.73       10.10      2.75 o
  -5   1  11      114.02      112.83      8.44 o
  -3   1  11      535.86      536.08      9.67 o
  -1   1  11      126.96      121.50      8.20 o
   1   1  11       35.98       40.56      4.56 o
   3   1  11        4.57        5.24      2.40 o
   5   1  11      100.48       98.17     12.15 o
   7   1  11      126.80      128.14     23.01 o
  -6   2  11      107.16      100.41     11.65 o
  -4   2  11      124.60      126.45      8.31 o
  -2   2  11        3.30        4.09      2.50 o
   0   2  11       40.39       29.97      5.25 o
   2   2  11       39.60       41.89      4.59 o
   4   2  11      244.53      262.42     14.58 o
   6   2  11       72.60       63.37      9.56 o
  -3   3  11        3.78       -0.79      2.79 o
  -1   3  11       10.25       13.86      5.47 o
   1   3  11       17.96       17.05      3.57 o
   3   3  11        7.51       -0.59      3.97 o
  -8   0  12        9.55        3.31      4.52 o
  -6   0  12       22.15       20.59      5.28 o
  -4   0  12      181.90      176.93     10.13 o
  -2   0  12      394.16      382.20      9.64 o
   0   0  12       47.13       33.61      5.67 o
   2   0  12       11.49        5.51      3.52 o
   4   0  12        8.83        6.50      4.10 o
   6   0  12       10.68        0.27      4.01 o
  -7   1  12      260.30      276.08      8.34 o
  -5   1  12        7.03        6.39      2.38 o
  -3   1  12      830.31      839.96     25.14 o
  -1   1  12      170.33      207.36     11.69 o
   1   1  12      319.21      295.75     14.17 o
   3   1  12       56.72       61.44      6.41 o
   5   1  12      294.29      310.95     20.57 o
  -6   2  12        1.20       -3.65      3.65 o
  -4   2  12       16.39       16.03      3.92 o
  -2   2  12      102.72       95.22      9.78 o
   0   2  12       24.73       20.96      4.82 o
   2   2  12       35.03       41.72      5.77 o
   4   2  12       22.90       40.79      7.52 o
  -7   1  13        2.40        1.81      3.24 o
  -5   1  13       22.34       19.92      4.08 o
  -3   1  13       18.80       12.34      5.07 o
  -1   1  13      141.47      135.38     19.73 o
   1   1  13       33.23       16.37      5.14 o
   3   1  13       30.71       34.94      4.80 o
   5   1  13       39.24       45.26     13.27 o
  -4   2  13       69.04       59.30     12.80 o
  -2   2  13      163.99      188.30     12.28 o
   0   2  13       47.63       44.20      5.18 o
   2   2  13       34.56       42.05      7.86 o
  -6   0  14      197.18      202.41     12.37 o
  -4   0  14       10.31        5.62      4.49 o
  -2   0  14      223.76      246.01     12.75 o
   0   0  14        2.14       -1.66      3.44 o
   2   0  14      188.78      161.59     11.17 o
   4   0  14        3.11       -0.45      4.28 o
  -5   1  14       34.64       45.49      5.58 o
  -3   1  14       29.77       35.38      7.00 o
  -1   1  14        2.16        0.03      3.65 o
   1   1  14       12.59       17.22      5.58 o
   3   1  14       71.34       57.45      8.81 o
   0   2  14      148.87      136.74     13.80 o
  -1   1  15        5.20        2.20      4.50 o
   1   1  15        6.22        2.44      4.48 o
 
